# Supplementary material for: De Novo Transcriptome Assembly, Functional Annotation, and Transcriptome Dynamics Analyses Reveal Stress Tolerance Genes in Mangrove Tree (Bruguiera gymnorhiza)
Source: Int J Mol Sci. 2021 Sep 13;22(18):9874. doi: 10.3390/ijms22189874 (PMC8467813; doi:10.3390/ijms22189874)
Supplement: Supplementary file 1 [file ijms-22-09874-s001.zip]

Archive with 2 entries (2 files):
- Supplementary_figures.pdf
- Supplementary_tables.xlsx
